# Supplementary material for: Normal interventricular differences in tissue architecture underlie right ventricular susceptibility to conduction abnormalities in a mouse model of Brugada syndrome
Source: Cardiovasc Res. 2017 Dec 18;114(5):724–36. doi: 10.1093/cvr/cvx244 (PMC5915948; doi:10.1093/cvr/cvx244)
Supplement: Supplementary Data [file cvx244_supp.zip]

Archive with 7 entries (6 files):
- cvx244-suppl_data/
- cvx244-suppl_data/Supp fig 1.tif
- cvx244-suppl_data/Supp fig 2.tif
- cvx244-suppl_data/Supp fig 3.tif
- cvx244-suppl_data/Supp fig 4.tif
- cvx244-suppl_data/Supplementary material_final.docx
- cvx244-suppl_data/Supplementary video 1.avi
